# Supplementary material for: Dietary Patterns in a Nationwide Cohort of Patients with Hereditary Fructose Intolerance
Source: Nutrients. 2026 Feb 27;18(5):771. doi: 10.3390/nu18050771 (PMC12986441; doi:10.3390/nu18050771)
Supplement: Supplementary file 1 [file nutrients-18-00771-s001.zip]

Archive with 1 entries (1 files):
- nutrients-4129635-supplementary.pdf
